# Supplementary material for: The Accumulative Effect of Multiple Postnatal Risk Factors with the Risk of Being Overweight/Obese in Late Childhood
Source: Nutrients. 2024 May 20;16(10):1536. doi: 10.3390/nu16101536 (PMC11124345; doi:10.3390/nu16101536)
Supplement: Supplementary file 1 [file nutrients-16-01536-s001.zip]

Archive with 1 entries (1 files):
- nutrients-2980099-supplementary.pdf
